# Supplementary material for: A genome-wide screening for RNAi pathway proteins in Acari
Source: BMC Genomics. 2020 Nov 12;21:791. doi: 10.1186/s12864-020-07162-0 (PMC7659050; doi:10.1186/s12864-020-07162-0)
Supplement: Supplementary file 1 — Additional file 1. Orthologs of RNAi pathway proteins identified in the genome assembly of Metaseiulus occidentalis (Mo) by Proteinortho5 and/or Blastp against NCBI protein database (GCF_000255335.1). Orthologs of RNAi pathway proteins identified in the genome assembly of Varroa destructor (Vd) by Proteinortho5 and/or Blastp against NCBI protein database (GCF_002443255.1). Orthologs of RNAi pathway proteins identified in the genome assembly of Varroa jacobsoni (Vj) by Proteinortho5 and/or Blastp against NCBI protein database (GCF_002532875.1). Orthologs of RNAi pathway proteins identified in the genome assembly of Ixodes scapularis (Is) by Proteinortho5 and/or Blastp against NCBI protein database (GCF_002892825.2). Orthologs of RNAi pathway proteins identified in the genome assembly of Tropilaelaps mercedesae (Tm) by Proteinortho5 and/or Blastp against NCBI protein database (GCA_002081605.1). Orthologs of RNAi pathway proteins identified in the genome assembly of Tetranychus urticae (Tu) by Proteinortho5 and/or Blastp against NCBI protein database (GCF_000239435.1). Orthologs of RNAi pathway proteins identified in the genome assembly of Dermatophagoides pteronyssinus (Dp) by Blastp against NCBI protein database (GCF_001901225.1). Orthologs of RNAi pathway proteins identified in the genome assembly of Euroglyphus maynei (Em) by Blastp against NCBI protein database (GCA_002135145.1). Orthologs of RNAi pathway proteins identified in the genome assembly of Sarcoptes scabiei (Ss) by Blastp against NCBI protein database (GCA_000828355.1). [file 12864_2020_7162_MOESM1_ESM.xlsx]

## Sheet: Metaseiulus occidentalis
Orthologs of RNAi pathway proteins identified in the genome assembly of Metaseiulus occidentalis (Mo) by Proteinortho5 and/or Blastp against NCBI protein database (GCF_000255335.1)
Protein family (organism)	Query accession IDa	M. occidentalis protein IDb	E-value_ab
Small RNA biosynthesis
Dicer-1 (T. urticae)	XP_015789823.1	XP_018495704.1	0
Dicer-2 (I. scapularis)	XP_029830051.1	XP_028968733.1	0
		XP_028968740.1	0
		XP_028968970.1	0
Drosha (D. melanogaster)	NP_477436.1	XP_018494347.2	0
Exportin-1 (P. ovis)	SZF06510.1	XP_003739000.1	0
Exportin-2 (P. ovis)	SZF06440.1	XP_003739003.1	0
Exportin-5 (V. destructor)	XP_022652580.1	XP_018497195.1	0
Loquacious (P. ovis)	SZF06457.1	XP_028967883.1	1e-28
Pasha (P. ovis)	SZF06435.1	XP_028968287.1	8e-85
Argonautes and RISC components
Argonaute-1 (D. melanogaster)	NP_725341.1	XP_018496698.1	0
Argonaute-1 (D. farinae)	AUI38415.1		0
Argonaute-1 (P. ovis )	SZF06500.1		0
Argonaute-2 (P.ovis)	SZF06480.1	XP_028967651.1	4e-67
Argonaute-2 (P.ovis)	SZF06477.1	XP_028968542.1	1e-54
Argonaute-2 (M. occidentalis)	XP_028967651.1	XP_003741568.1	6e-137
Argonaute-2 (I. scapularis)	XP_029849129.1	XP_028968806.1	3e-115
Argonaute-2b (D. farinae)	AUI38417.1	XP_003747857.1	3e-57
Argonaute-3 (D. melanogaster )	ABO27430.1	N/A	8e-29
Argonaute-3 (V. destructor )	XP_022669446.1	XP_003742657.2	3e-115
Aubergine (D. melanogaster)	AGA18946.1	N/A
Piwi/Aubergine (T. castaneum)	XP_008196303.1,EFA07425.1	N/A
Ppw-1 (C. elegans)	c18e3.7	N/A
Ppw-2 (C. elegans)	Y110A7A.18	N/A
Sago-1 (C.elegans)	K12B6.1	N/A
Sago-2 (C.elegans)	F56A6.1	N/A
C3P0 (T. castaneum)	ABX72055	N/A
R2d2 (D. melanogaster)	NP_001285720.1	N/A
Vig-1 (P. ovis )	SZF06504.1	XP_003743423.1	6e-17
Tsn-1 (P. ovis)	SZF06522.1	XP_003745502.1	3e-146
dsRNA uptake and spreading
Eater (D. melanogaster)	NP_651533.3	XP_028968818.1	4e-10
Rsd-3 (P. ovis)	SZF06469.1	XP_028968446.1	9e-118
Sr-CI (D. melanogaster)	NP_477102.1,NP_001285599.1	N/A
SID-1 (C. elegans)	C04F5.1	N/A
Sid-1A (T. castaneum)	NP_001099012.1	N/A
Sid-1B (T. castaneum)	NP_001103253.1	N/A
Sid-1C (T. castaneum)	NP_001099128.1	N/A
siRNA amplification
RdRP (P. ovis)	SZF06521.1	XP_028966489.1	3e-101
		XP_028967682.1	1e-101
	SZF06453.1	XP_028966390.1	2e-109

## Sheet: Varroa destructor
Orthologs of RNAi pathway proteins identified in the genome assembly of Varroa destructor (Vd) by Proteinortho5 and/or Blastp against NCBI protein database (GCF_002443255.1)
Protein family (organism)	Query accession IDa	V. destructor protein IDb	E-value_ab
Small RNA biosynthesis
Dicer-1 (S. scabeie)	KPM03314.1	XP_022665643.1	2e-126
Dicer-2 (I. scapularis)	XP_029830051.1	XP_022645213.1	0
		XP_022645209.1	0
Drosha (D. melanogaster)	NP_477436.1	XP_022671054.1,XP_022671061.1,XP_022671066.1,XP_022671076.1,XP_022671085.1,XP_022671092.1	0
Exportin-1 (P. ovis)	SZF06510.1	XP_022651011.1,XP_022651012.1	0
Exportin-2 (P. ovis)	SZF06440.1	XP_022651014.1	0
Exportin-5 (S. scabiei)	KPM10048.1	XP_022652580.1	0.015
Loquacious (P. ovis)	SZF06457.1	XP_022669107.1	6e-30
Pasha (P. ovis)	SZF06435.1	XP_022666907.1,XP_022666908.1,XP_022666909.1	2e-114
Argonautes and RISC components
Argonaute-1 (D. melanogaster)	NP_725341.1	XP_022655006.1	0
Argonaute-1 (D. farinae)	AUI38415.1		0
Argonaute-1 (P. ovis)	SZF06500.1		0
Argonaute-2 (M. occidentalis)	XP_003741568.1	XP_022665357.1,XP_022656418.1	0
Argonaute-2 (M. occidentalis)	XP_028967651.1	XP_022671411.1,XP_022650384.1	0
Argonaute-2 (M. occidentalis)	XP_028968542.1	XP_022646042.1	0
Argonaute-2 (M. occidentalis)	XP_028968806.1	XP_022672750.1	0
Argonaute-3 (D. melanogaster)	ABO27430.1	XP_022669446.1	1e-28
Aubergine (D. melanogaster)	AGA18946.1	N/A	0
Piwi/Aubergine (T. castaneum)	XP_008196303.1,EFA07425.1	N/A	0
Ppw-1 (C. elegans)	c18e3.7	N/A
Ppw-2 (C. elegans)	Y110A7A.18	N/A
Sago-1 (C.elegans)	K12B6.1	XP_022656418.1,XP_022656426.1,XP_022656437.1	7E-33,7E-33,7E-33
Sago-2 (C.elegans)	F56A6.1	N/A
C3P0 (T. castaneum)	ABX72055	N/A
R2d2 (D. melanogaster)	NP_001285720.1	N/A
Vig-1 (P. ovis)	SZF06504.1	XP_022665583.1	3e-19
tsn-1 (P. ovis)	SZF06522.1	XP_022668923.1	4e-119
dsRNA uptake and spreading
Eater (D. melanogaster)	NP_651533.3	XP_022656525.1,XP_022656526.1,XP_022656527.1,XP_022656528.1,XP_022656529.1	0
Rsd-3 (P. ovis)	SZF06469.1	XP_022655248.1,XP_022655258.1,XP_022655268.1,XP_022655276.1,XP_022655284.1,XP_022655294.1,XP_022655296.1,XP_022655303.1,XP_022655312.1	3e-120
Sr-CI (D. melanogaster)	NP_477102.1,NP_001285599.1	N/A
SID-1 (C. elegans)	C04F5.1	N/A
Sid-1A (T. castaneum)	NP_001099012.1	N/A
Sid-1B (T. castaneum)	NP_001103253.1	N/A
Sid-1C (T. castaneum)	NP_001099128.1	N/A
siRNA amplification
RdRP (P. ovis)	SZF06453.1	XP_022658093.1	6e-97
	SZF06521.1	XP_022666953.1,XP_022666954.1,XP_022647785.1	9e-98

## Sheet: Varroa jacobsoni
Orthologs of RNAi pathway proteins identified in the genome assembly of Varroa jacobsoni (Vj) by Proteinortho5 and/or Blastp against NCBI protein database (GCF_002532875.1)
Protein family (organism)	Query accession IDa	V. jacobsoni protein IDb	E-value_ab
Small RNA biosynthesis
Dicer-1 (S. scabeie)	KPM03314.1	XP_022704558.1	0
Dicer-2 (I. scapularis)	XP_029830051.1	XP_022708791.1	0
		XP_022708787.1	0
Drosha (D. melanogaster)	NP_477436.1	XP_022689394.1,XP_022689395.1,XP_022689396.1	0
Exportin-1 (P. ovis)	SZF06510.1	XP_022688757.1,XP_022688758.1	0
Exportin-2 (P. ovis)	SZF06440.1	XP_022688759.1	0
Exportin-5 (M. occidentalis)	XP_018497195.1	XP_022702570.1	0
Loquacious (P. ovis)	SZF06457.1	XP_022708529.1,XP_022708530.1,XP_022708531.1,XP_022708532.1,XP_022708534.1,XP_022708535.1	5e-30
Pasha (P. ovis)	SZF06435.1	XP_022692387.1,XP_022692396.1,XP_022692402.1	1e-114
Argonautes and RISC components
Argonaute-1 (D. melanogaster)	NP_725341.1	XP_022710573.1,XP_022710581.1	0
Argonaute-1 (D. farinae)	AUI38415.1		0
Argonaute-2 (P. ovis)	SZF06500.1		0
Argonaute-2 (M. occidentalis)	XP_028967651.1	XP_022688259.1,XP_022688515.1	0
Argonaute-2 (M. occidentalis)	XP_028968542.1	XP_022711586.1	0
Argonaute-2 (M. occidentalis)	XP_028968806.1	XP_022691691.1,XP_022691690.1
Argonaute-3 (D. melanogaster)	ABO27430.1	XP_022706928.1,XP_022706929.1	8e-29
Aubergine (D. melanogaster)	AGA18946.1,NP_001097144.1,NP_476734.1	N/A	0
Piwi/Aubergine (T. castaneum)	XP_008196303.1,XP_008196304.1,EFA07425.1	N/A	0
Ppw-1 (C. elegans)	c18e3.7	N/A
Ppw-2 (C. elegans)	Y110A7A.18	N/A
Sago-1 (C.elegans)	K12B6.1	XP_022688515.1	1e-32
Sago-2 (C.elegans)	F56A6.1	N/A
C3P0 (T. castaneum)	ABX72055	N/A
R2d2 (D. melanogaster)	NP_001285720.1	N/A
tsn-1 (P. ovis)	SZF06522.1	XP_022688048.1	3e-119
Vig-1 (P. ovis)	SZF06504.1	XP_022686110.1	2e-19
dsRNA uptake and spread
Eater (D. melanogaster)	NP_651533.3	XP_022700118.1,XP_022700119.1	3e-08
Rsd-3 (P. ovis)	SZF06469.1	XP_022700146.1,XP_022700147.1,XP_022700148.1,XP_022700149.1,XP_022700150.1	2e-120
Sr-CI (D. melanogaster)	NP_477102.1,NP_001285599.1	N/A
SID-1 (C. elegans)	C04F5.1	N/A
Sid-1A (T. castaneum)	NP_001099012.1	N/A
Sid-1B (T. castaneum)	NP_001103253.1	N/A
Sid-1C (T. castaneum)	NP_001099128.1	N/A
siRNA amplification
RdRP (Psoroptera ovis)	SZF06521.1	XP_022702066.1	2e-99
		XP_022702067.1	6e-100
		XP_022702068.1	1e-99
		XP_022702069.1	6e-100
		XP_022702071.1	1e-99

## Sheet: Ixodes scapularis
Orthologs of RNAi pathway proteins identified in the genome assembly of Ixodes scapularis (Is) by Proteinortho5 and/or Blastp against NCBI protein database (GCF_002892825.2)
Protein family (organism)	Query accession IDa	I. scapularis protein IDb	E-value_ab
Small RNA biosynthesis
Dicer-1 (T. urticae)	XP_015789823.1	XP_029830052.1	9e-166
Dicer-2 (D. melanogaster)	NP_523778.2	XP_029830051.1	8e-90
Drosha (D. melanogaster)	NP_477436.1	XP_029840917.1	0
Exportin-1 (P. ovis)	SZF06510.1	XP_029822648.1	0
Exportin-2 (P. ovis)	SZF06440.1	XP_029845485.1	0
Exportin-5 (T. urticae)	XP_015794797.1	XP_029822575.1	2e-66
Loquacious (P. ovis)	SZF06457.1	XP_029849483.1	3e-29
Pasha (P. ovis)	SZF06435.1	XP_029830992.1,XP_029850231.1	2e-168
Argonautes and RISC components
Argonaute-1 (D. melanogaster )	NP_725341.1	XP_029823839.1	0
Argonaute-1 (D. farinae)	AUI38415.1		0
Argonaute-1 (P. ovis)	SZF06500.1		0
Argonaute-2a (D. farinae)	AUI38416.1	XP_029837045.1,XP_029839997.1,XP_029837056.1	8E-143,3E-126,4E-124
Argonaute-2a (I. scapularis)	XP_029837045.1	XP_029849129.1	0
Argonaute-3 (D. melanogaster )	ABO27430.1	XP_029836165.1,XP_029841517.1	0
Aubergine (D. melanogaster)	AGA18946.1	XP_002399390.2	0
Aubergine/Piwi (T. castaneum)	XP_008196303.1,EFA07425.1	XP_029847819.1,XP_029847820.1	0
Ppw-1 (C. elegans)	c18e3.7	N/A
Ppw-2 (C. elegans)	Y110A7A.18	N/A
Sago-1 (C.elegans)	K12B6.1	XP_029837045.1,XP_029839997.1	9E-27,3E-26
Sago-2 (C.elegans)	F56A6.1	XP_029849129.1	1e-38
C3P0 (T. castaneum)	ABX72055	N/A
R2d2 (D. melanogaster)	NP_001285720.1	N/A
Vig-1 (V. destructor )	XP_022665583.1	XP_029847163.1	1e-13
Tsn-1 (P. ovis)	SZF06522.1	XP_002415051.2	0
dsRNA uptake and spreading
Eater (D. melanogaster)	NP_651533.3	XP_029824279.1	6e-06
Rsd-3 (P. ovis)	SZF06469.1	XP_029844416.1,XP_029844417.1	2e-128
Sr-CI (D. melanogaster)	NP_477102.1,NP_001285599.1	N/A
SID-1 (C. elegans)	C04F5.1	N/A
Sid-1A (T. castaneum)	NP_001099012.1	N/A
Sid-1B (T. castaneum)	NP_001103253.1	N/A
Sid-1C (T. castaneum)	NP_001099128.1	N/A
siRNA amplification
RdRP (Psoroptera ovis)	SZF06521.1	XP_029828638.1	6e-122
		XP_029830748.1	3e-121
		XP_029847912.1	1e-126
		XP_029848105.1	4e-124

## Sheet: Tropilaelaps mercedesae
Orthologs of RNAi pathway proteins identified in the genome assembly of Tropilaelaps mercedesae (Tm) by Proteinortho5 and/or Blastp against NCBI protein database (GCA_002081605.1)
Protein family (organism)	Query accession IDa	T. mercedesae protein IDb	E-value_ab
Small RNA biosynthesis
Dicer-1 (T. urticae)	XP_015789823.1	OQR80281.1	0
Dicer-2 (I. scapularis)	XP_029830051.1	OQR67288.1	0
Drosha (D. melanogaster)	NP_477436.1	OQR77308.1	0
Exportin-1 (P. ovis)	SZF06510.1	OQR68193.1	0
Exportin-2 (V. destructor)	XP_022651014.1	OQR80334.1	0
Exportin-5 (P.ovis)	SZF06466.1	N/A
Loquacious (P. ovis)	KPM11602.1,SZF06457.1	OQR79516.1	6e-33
Pasha (P. ovis)	SZF06435.1	OQR75666.1	3e-127
Argonautes and RISC components
Argonaute-1 (D. melanogaster)	NP_725341.1	OQR70150.1	0
Argonaute-1 (D. farinae)	AUI38415.1		0
Argonaute-1 (P. ovis)	SZF06500.1		0
Argonaute-2 (M. occidentalis)	XP_003741568.1	OQR76779.1	0
Argonaute-2 (M. occidentalis)	XP_028967651.1	OQR66449.1,OQR66448.1	0,7e-177
Argonaute-2 (M. occidentalis)	XP_028968542.1	OQR70493.1	0
Argonaute-3 (D. melanogaster)	ABO27430.1	N/A
Argonaute-3 (V. destructor )	XP_022669446.1	OQR71376.1	0
Aubergine (D. melanogaster)	AGA18946.1	N/A	0
Piwi/Aubergine (T. castaneum)	XP_008196303.1,EFA07425.1	N/A	0
Ppw-1 (C. elegans)	C18E3.7	N/A
Ppw-2 (C. elegans)	Y110A7A.18	OQR66448.1	5e-36
Sago-1 (C.elegans)	K12B6.1	N/A
Sago-2 (C. elegans)	F56A6.1	N/A
C3P0 (T. castaneum)	ABX72055	N/A
R2d2 (D. melanogaster)	NP_001285720.1	N/A
Vig-1 (V. destructor )	XP_022665583.1	OQR68267.1	1e-173
tsn-1 (P. ovis)	SZF06522.1	OQR78220.1	7e-119
dsRNA uptake and spread
Eater (V. destructor)	XP_022656525.1	OQR78763.1	0
Rsd-3 (P. ovis)	SZF06469.1	OQR78887.1	2e-121
Sr-CI (D. melanogaster)	NP_477102.1,NP_001285599.1	N/A
SID-1 (C. elegans)	C04F5.1	N/A
Sid-1A (T. castaneum)	NP_001099012.1	N/A
Sid-1B (T. castaneum)	NP_001103253.1	N/A
Sid-1C (T. castaneum)	NP_001099128.1	N/A
siRNA amplification
RdRP (P.ovis)	SZF06453.1	OQR78246.1,OQR80325.1	2E-100,1E-102
	SZF06521.1,SZF06468.1	OQR79267.1	3E-85,3E-86

## Sheet: Tetranychus urticae
Orthologs of RNAi pathway proteins identified in the genome assembly of Tetranychus urticae (Tu) by Proteinortho5 and/or Blastp against NCBI protein database (GCF_000239435.1)
Protein family (organism)	Query accession IDa	T. urticae protein IDb	E-value_ab
Small RNA biosynthesis
Dicer-1 (S. scabeie)	KPM03314.1	XP_015789823.1	6e-146
Dicer-2 (M. occidentalis)	XP_028968970.1	XP_015784164.1	8e-63
Drosha (D. melanogaster)	NP_477436.1	XP_015787469.1	0
Exportin-1 (P. ovis)	SZF06510.1	XP_015788435.1,XP_015788445.1,XP_025018118.1	0
Exportin-2 (P. ovis)	SZF06440.1	XP_015789619.1	0
Exportin-5 (P.ovis)	SZF06466.1	XP_015794797.1,XP_015794798.1	1e-10
Loquacious (P. ovis)	SZF06457.1	XP_025017170.1,XP_015787866.1	3E-28,6E-26
Pasha (P. ovis)	SZF06435.1	XP_015793402.1,XP_015793480.1	0
Argonautes and RISC components
Argonaute-1 (D. melanogaster )	NP_725341.1	XP_015790045.1,XP_015790046.1,XP_015790047.1	0
Argonaute-1 (D. farinae)	AUI38415.1		0
Argonaute-2 (I. scapularis)	XP_029837045.1	XP_015785548.1	7e-151
Argonaute-2 (T. urticae)	XP_015785548.1	XP_025017682.1	0
Argonaute-2 (I. scapularis)	XP_029837056.1	XP_015785626.1	4e-141
Argonaute-2 (T. urticae)	XP_015785626.1	XP_015795466.1	0
Argonaute-2 (T. urticae)	XP_015795466.1	XP_015795441.1	0
Argonaute-2 (T. urticae)	XP_015795466.1	XP_025018514.1	0
Argonaute-3 (D. melanogaster)	ABO27430.1	XP_015783287.1	0
Aubergine (D. melanogaster)	AGA18946.1	XP_015783303.1	2e-161
		XP_015783387.1	7e-159
		XP_015792164.1	4e-167
		XP_025016418.1	2e-161
Aubergine/Piwi (T. castaneum)	XP_008196303.1,EFA07425.1	XP_015783386.1	1e-173
Ppw-1 (C. elegans)	c18e3.7	N/A
Ppw-2 (C. elegans)	Y110A7A.18	XP_015781950.1	7e-39
Sago-1 (C.elegans)	K12B6.1	XP_015785626.1	6e-22
Sago-2 (C. elegans)	F56A6.1	N/A
C3P0 (T. castaneum)	ABX72055	N/A
R2d2 (D. melanogaster)	NP_001285720.1	N/A
Vig-1 (V. destructor )	SZF06504.1	XP_015790734.1	1e-11
tsn-1 (P. ovis)	SZF06522.1	XP_015781780.1,XP_015781781.1	0
dsRNA uptake and spreading
Eater (D. melanogaster)	NP_651533.3	XP_015784755.1, XP_015784754.1 ,XP_015782064.1	0
Rsd-3 (P. ovis)	SZF06469.1	XP_015793395.1	3e-145
Sr-CI (D. melanogaster)	NP_477102.1,NP_001285599.1	XP_015787528.1	9e-32
SID-1 (C. elegans)	C04F5.1	N/A
Sid-1A (T. castaneum)	NP_001099012.1	N/A
Sid-1B (T. castaneum)	NP_001103253.1	N/A
Sid-1C (T. castaneum)	NP_001099128.1	N/A
siRNA amplification
RdRP (P. ovis)	SZF06521.1	XP_015794858.1	2e-82
		XP_015794859.1	2e-82
		XP_015794860.1	2e-82
		XP_015794862.1	1e-82
		XP_025018610.1	2e-82

## Sheet: Dermatophagoides pteronyssinus
Orthologs of RNAi pathway proteins identified in the genome assembly of Dermatophagoides pteronyssinus (Dp) by Blastp against NCBI protein database (GCF_001901225.1)
Protein family (organism)	Query accession IDa	D. pteronyssinus protein Idb	E-value_ab
Small RNA biosynthesis
Dicer-1 (D. farinae)	AUI38412.1	XP_027197063.1	0
Dicer-2 (D. farinae)	AUI38413.1	XP_027197670.1	0
		XP_027198147.1	0
Drosha (P. ovis)	SZF06515.1	XP_027201049.1	0
Exportin-1 (P. ovis)	OTF69145.1	XP_027201908.1	0
Exportin-2 (P. ovis)	SZF06440.1	XP_027198811.1	0
Exportin-5 (P. ovis)	SZF06466.1	XP_027199325.1	0
Loquacious (P. ovis)	SZF06457.1	XP_027203965.1	6e-158
Pasha (P. ovis)	SZF06435.1	XP_027203334.1,XP_027203333.1	0
Argonautes and RISC components
Argonaute-1 (D. farinae)	AUI38415.1	XP_027205239.1	0
Argonaute-2a (D. farinae)	AUI38416.1	XP_027195170.1	0
Argonaute-2 (P.ovis)	SZF06480.1	XP_027205617.1,XP_027205616.1	0
Argonaute-2 (P.ovis)	SZF06480.2	XP_027201441.1,XP_027201245.1,XP_027205496.1	9E-173,2E-161,9E-116
Argonaute-2b (D.farinae)	AUI38417.1	XP_027194229.1	1e-122
Argonaute-3 (D. melanogaster)	ABO27430.1	N/A
Aubergine (D. melanogaster)	AGA18946.1	N/A
Piwi/Aubergine (T. castaneum)	XP_008196303.1,EFA07425.1	N/A
Ppw-1 (C. elegans)	c18e3.7	N/A
Ppw-2 (C. elegans)	Y110A7A.18	N/A
Sago-1 (C.elegans)	K12B6.1	N/A
Sago-2 (C.elegans)	F56A6.1	N/A
C3P0 (T. castaneum)	ABX72055	N/A
R2d2 (D. melanogaster)	NP_001285720.1	N/A
Vig-1 (P. ovis )	SZF06504.1	XP_027206104.1,XP_027206105.1	2E-131,2E-109
tsn-1 (P. ovis)	SZF06522.1	XP_027199020.1	0
dsRNA uptake and spreading
Eater (D. melanogaster)	NP_651533.3	N/A
Rsd-3 (P. ovis)	SZF06469.1	XP_027205547.1	0
Sr-CI (D. melanogaster)	NP_477102.1,NP_001285599.1	N/A
SID-1 (C. elegans)	C04F5.1	N/A
Sid-1A (T. castaneum)	NP_001099012.1	N/A
Sid-1B (T. castaneum)	NP_001103253.1	N/A
Sid-1C (T. castaneum)	NP_001099128.1	N/A
siRNA amplification
RdRP (P. ovis)	SZF06521.1	XP_027197271.1,XP_027203264.1,XP_027203039.1,XP_027200645.1,XP_027200646.1	0

## Sheet: Euroglyphus maynei
Orthologs of RNAi pathway proteins identified in the genome assembly of Euroglyphus maynei (Em) by Blastp against NCBI protein database (GCA_002135145.1)
Protein family (organism)	Query accession IDa	E. maynei protein Idb	E-value_ab
Small RNA biosynthesis
Dicer-1 (D. farinae)	AUI38412.1	OTF77775.1	0
Dicer-2 (D. farinae)	AUI38413.1	OTF81624.1	5e-132
Drosha (P. ovis)	SZF06515.1	OTF84035.1	0
Exportin-1 (P. ovis)	OTF69145.1	OTF69145.1	0
Exportin-2 (P. ovis)	SZF06440.1	OTF73875.1	0
Exportin-5 (P. ovis)	SZF06466.1	OTF78305.1,OTF78306.1	9E-58,7E-39
Loquacious (P. ovis)	SZF06457.1	OTF74077.1	2e-167
Pasha (P. ovis)	SZF06435.1	OTF74077.1	2e-167
Argonautes and RISC components
Argonaute-1 (D. farinae)	AUI38415.1	OTF72339.1	0
Argonaute-2a (D. farinae)	AUI38416.1	OTF75874.1	0
Argonaute-3 (D. melanogaster)	ABO27430.1	N/A
Aubergine (D. melanogaster)	AGA18946.1	N/A
Piwi/Aubergine (T. castaneum)	XP_008196303.1,EFA07425.1	N/A
Ppw-1 (C. elegans)	c18e3.7	N/A
Ppw-2 (C. elegans)	Y110A7A.18	N/A
Sago-1 (C.elegans)	K12B6.1	N/A
Sago-2 (C.elegans)	F56A6.1	N/A
C3P0 (T. castaneum)	ABX72055	N/A
R2d2 (D. melanogaster)	NP_001285720.1	N/A
Vig-1 (P. ovis )	SZF06504.1	OTF74771.1	2e-34
tsn-1 (P. ovis)	SZF06522.1	N/A
dsRNA uptake and spreading
Eater (D. melanogaster)	NP_651533.3	N/A
Rsd-3 (P. ovis)	SZF06469.1	OTF77726.1	0
Sr-CI (D. melanogaster)	NP_477102.1,NP_001285599.1	N/A
SID-1 (Caenorhabditis elegans)	C04F5.1	N/A
Sid-1A (T. castaneum)	NP_001099012.1	N/A
Sid-1B (T. castaneum)	NP_001103253.1	N/A
Sid-1C (T. castaneum)	NP_001099128.1	N/A
SiRNA amplification
RdRP (Psoroptera ovis)	SZF06521.1	OTF70706.1,OTF80411.1	0
		OTF77947.1	1e-172
		OTF75937.1	9e-127

## Sheet: Sarcoptes scabiei
Orthologs of RNAi pathway proteins identified in the genome assembly of Sarcoptes scabiei (Ss) by Blastp against NCBI protein database (GCA_000828355.1)
Protein family (organism)	Query accession IDa	S. scabiei protein IDb	E-value_ab
Small RNA biosynthesis
Dicer-1 (P. ovis)	SZF06447.1	KPM03314.1	4e-152
Dicer-2 (D. farinae)	AUI38413.1	KPM06069.1	3e-105
Drosha (D. melanogaster)	NP_477436.1	KPM02152.1	0
Exportin-1 (P. ovis)	SZF06510.1	KPM07117.1	0
Exportin-2 (P. ovis)	SZF06440.1	KPM02478.1	0
Exportin-5 (P.ovis)	SZF06466.1	KPM10048.1	4e-103
Loquacious (P. ovis)	SZF06457.1	KPM11602.1	3e-106
Pasha (P. ovis)	SZF06435.1	KPM06480.1	2e-100
Argonautes and RISC components
Argonaute-1 (D. farinae)	AUI38415.1	KPM09009.1	0
Argonaute-1 (P. ovis )	SZF06500.1		0
Argonaute-2 (P.ovis)	SZF06480.1	KPM04840.1, KPM04151.1	0,6E-165
Argonaute-3 (V. destructor)	XP_022669446.1	N/A
Argonaute-3 (D. melanogaster)	ABO27430.1	N/A
Aubergine (D. melanogaster)	AGA18946.1	N/A
Piwi/Aubergine (T. castaneum)	XP_008196303.1,EFA07425.1	N/A
Ppw-1 (C. elegans)	c18e3.7	N/A
Ppw-2 (C. elegans)	Y110A7A.18	N/A
Sago-1 (C.elegans)	K12B6.1	N/A
Sago-2 (C.elegans)	F56A6.1	N/A
C3P0 (T. castaneum)	ABX72055	N/A
R2d2 (D. melanogaster)	NP_001285720.1	N/A
Vig-1 (P. ovis)	SZF06504.1	KPM02238.1	5e-72
Tsn-1 (P. ovis)	SZF06522.1	KPM05620.1	0
dsRNA uptake and spreading
Eater (D. melanogaster)	NP_651533.3	N/A
Rsd-3 (P. ovis)	SZF06469.1	KPM03572.1	0
Sr-CI (D. melanogaster)	NP_477102.1,NP_001285599.1	N/A
SID-1 (C. elegans)	C04F5.1	N/A
Sid-1A (T. castaneum)	NP_001099012.1	N/A
Sid-1B (T. castaneum)	NP_001103253.1	N/A
Sid-1C (T. castaneum)	NP_001099128.1	N/A
siRNA amplification
RdRP (P. ovis)	SZF06521.1	KPM11269.1	0
